# Supplementary material for: microeco 2: A comprehensive R package for downstream analysis of microbiome omics data
Source: Imeta. 2026 May 16;5(3):e70132. doi: 10.1002/imt2.70132 (PMC13377413; doi:10.1002/imt2.70132)
Supplement: Supplementary file 2 — Table S1: Comparison of statistical method coverage across different R packages. Table S2: Number of integrated methods in some statistical analysis functions. Table S3: Summary of the number of available methods under different scenarios in differential abundance analysis. Table S4: Comparison of visualization method coverage across different R packages. Table S5: Summary of the number of parameters for some visualization functions. Table S6: Examples of composability for each class. [file IMT2-5-e70132-s001.xlsx]

## Sheet: S1
Table S1 Comparison of statistical method coverage across different R packages
Type	Method	microeco V2	microeco V1	phyloseq	MicrobiotaProcess
Preprocessing	Renaming/Filtering/Selection	++	+	+	+
	Data normalization	+++	+	+	+
	Taxonomic abundance calculation	+++	+	+	+
Alpha diversity analysis	Diversity indexes	+++	++	++	++
	Kruskal-Wallis Rank Sum Test	++	+
	Dunn’s Kruskal-Wallis Multiple Comparisons	++
	Wilcoxon Test, t-test	++			+
	ANOVA,Scheirer Ray Hare test	++	+
	Linear Mixed Effect Model	+
Beta diversity(Dissimilarity matrix related analysis)	Bary-Curtics/Jaccord/UniFrac distance	+	+	+	+
	PCA/DCA/PCoA/NMDS	++	+	+	+
	perMANOVA/ANOSIM/PERMDISP	+++	+		++
	group distance comparison	+++	+
Differential abundance test	t-test/Wilcoxon Test/ANOVA	++		+	+
	LEfse/random forest	++	+		+
	ALDEx2/linda/ancombc2	++
	Beta regression/GLMM	+++
Null model analysis	betaNTI/betaNRI/RCbray	+++	+
Network analysis	Network construction	+++	+	+
	network topological properties	++	+
	Sub-network extraction, taxon link statistics, and related analyses	++	+
Machine learning	Feature selection	+
	Model training and prediction	+
	Model evaluation	++
	Multiple models comparison	+
Function prediction	Function/Trait prediction of prokaryotes	++	+
	Function/Trait prediction of fungi	++	+
	Metabolic pathway prediction of prokaryotes	++	+
Analysis of environmental factors	Auto-correlation of factors	+
	RDA/db-RDA/CCA	++	+	+	++
	Mantel test	++	+		+
	(Partial) correlation analysis with taxon abundance	+++	+
Note: The more '+' signs there are, the more related functions, method options or parameters are available, and the broader the scope of data analysis scenarios they can be applied to. For example, for the item “(Partial) correlation analysis with taxon abundance” in the last row, the cal_cor function in the trans_env class of the microeco package supports correlation calculations using various a…

## Sheet: S2
Table S2 Number of integrated methods in some statistical analysis functions
Class	Function	Number of available methods
microtable	cal_alphadiv	10
trans_norm	norm	12
trans_alpha	cal_diff	10
trans_beta	cal_ordination	4
trans_diff	new	22
trans_network	cal_network	5
trans_env	cal_ordination	3

## Sheet: S3
Table S3 Summary of the number of available methods under different scenarios in differential abundance analysis
Analysis Types	Number of available methods	Method Examples
Differential analysis of ASVs/OTUs under single factor	>10	ALDEx2_kw
Differential analysis of ASVs/OTUs under multiple factors	>2	ancombc2
Differential analysis of relative abundance at high taxonomic levels under single factor	>5	LEfSe
Differential analysis of relative abundance at high taxonomic levels under multiple factors	>3	LM+AST
Differential analysis of relative abundance at high taxonomic levels under random effects	>2	GLMM
ASVs/OTUs normalization + differential analysis + machine learning	>2	GMPR+LM+RF
Note: LM+AST refers to the method combination of linear model (LM) and arcsine square root transformation (AST). GMPR+LM+RF denotes the method combination of GMPR normalization, linear model (LM) and random forest (RF).

## Sheet: S4
Table S4 Comparison of visualization method coverage across different R packages
Type	Method	microeco V2	microeco V1	phyloseq	MicrobiotaProcess
Taxonomic abundance	Bar plot	+++	+	++	+
	Heatmap	++	+	+	+
	Box plot	+	+	+	+
	Line chart	+
	Pie chart	+
	Radar chart	+
Taxon intersection analysis	Venn diagram	++	+
	Petal plot	+	+
	UpSet plot	++
Alpha diversity	Box plots and other diagrams (based on sample data)	+++	+	+	+
	Bar charts and other diagrams (based on mean and standard deviation)	+++
Beta diversity	Scatter plots of PCA/PCoA/NMDS	+++	++	++	++
	Box plot of inter-group distances	+++	+
Differential abundance test	Bar plot (for feature importance)	++	+		+
	Abundance visualization	++	+
	Cladogram	++	+		+
	Heatmap of model coefficients and significance	++
Network analysis	Network visualization	++	+	+
	Topological property visualization	++	+
Machine learning	ROC/PR curve	+++
	Box plot for multi-model comparison	+
Analysis of environmental factors	Visualization of RDA/db-RDA/CCA results	+++	++	+	++
	Correlation heatmap	+++	+
	Scatter plot	++
Functional prediction	Functional group abundance visualization	+	+
Note: The more '+' signs there are, the more related functions, method options or parameters are available, and the broader the scope of data analysis scenarios they can be applied to. Phyloseq: v1.50.0, MicrobiotaProcess: v1.18.0, microeco V2: v2.0.0, microeco V1: v0.3.0.

## Sheet: S5
Table S5 Summary of the number of parameters for some visualization functions.
Class	Function	Number of parameters
trans_abund	plot_bar	22
	plot_heatmap	22
trans_venn	plot_venn	21
	plot_bar	22
trans_alpha	plot_alpha	36
trans_beta	plot_ordination	24
trans_diff	plot_diff_bar	23
	plot_diff_cladogram	18
trans_network	plot_taxa_roles	20
trans_env	plot_ordination	26
	plot_cor	22
	plot_scatterfit	28

## Sheet: S6
Table S6 Examples of composability for each class
Example of Method Combination	Aim
trans_func & trans_diff	Differential analysis of functionally predicted results after transformation
trans_nullmodel & trans_beta	Differential analysis of distance matrices from null model analysis
trans_classifier & trans_diff	Feature selection based on machine learning followed by differential analysis
trans_network & microtable	Other analyses of network nodes after transformation
trans_diff & trans_env	Correlation analysis of selected differential taxa
microtable & trans_env	Correlation analysis between diversity and environmental factors
